# Supplementary material for: Pilot scale production, extraction and purification of a thermostable phycocyanin from Synechocystis sp. PCC 6803
Source: Bioresour Technol. 2022 Feb;345:126459. doi: 10.1016/j.biortech.2021.126459 (PMC8811538; doi:10.1016/j.biortech.2021.126459)
Supplement: Supplementary data 1 [file mmc1.zip]

Archive with 2 entries (2 files):
- CT.353 TeBACD.gb
- mmc1.docx
